# Supplementary material for: Bisphenol Chemicals in Surface Soil from E-Waste Dismantling Facilities and the Surrounding Areas: Spatial Distribution and Health Risk
Source: Toxics. 2024 May 23;12(6):379. doi: 10.3390/toxics12060379 (PMC11209086; doi:10.3390/toxics12060379)
Supplement: Supplementary file 1 [file toxics-12-00379-s001.zip]

Archive with 1 entries (1 files):
- toxics-3002039-supplementary.pdf
